# Supplementary material for: Larval food plants of Australian Larentiinae (Lepidoptera: Geometridae) - a review of available data
Source: Biodivers Data J. 2016 Mar 21;(4):e7938. doi: 10.3897/BDJ.4.e7938 (PMC4822076; doi:10.3897/BDJ.4.e7938)
Supplement: Supplementary material 1 — List of the Australian Larentiinae (Geometridae) and their food plants [file biodiversity_data_journal-4-e7938-s001.xls]

## Sheet: Taxa
Taxon_Local_ID	Kingdom	Subkingdom	Phylum	Subphylum	Superclass	Class	Subclass	Superorder	Order	Suborder	Infraorder	Superfamily	Family	Subfamily	Tribe	Subtribe	Genus	Subgenus	Species	Subspecies	Variety	Form	Authorship	Nomenclature	Feeds on	Symbiotic with	Parasite of	Host of	Native Status	Conservation Status	Distribution	Horizon	Notes
1	Animalia		Arthropoda	Hexapoda		Insecta			Lepidoptera			Geometroidea	Geometridae	Larentiinae	Asthenini		Epicyme		rubropunctaria				(Doubleday, 1843)		Geranium sp. (Geraniaceae)								Roberts 1979. However, a newly hatched larva refused to feed on flowers and leaves of Geranium sp. (Schmidt, unpubl. data).
2	Animalia		Arthropoda	Hexapoda		Insecta			Lepidoptera			Geometroidea	Geometridae	Larentiinae	Asthenini		Epicyme		rubropunctaria				(Doubleday, 1843)		Haloragis alata (Haloragaceae)								Hudson 1898.
3	Animalia		Arthropoda	Hexapoda		Insecta			Lepidoptera			Geometroidea	Geometridae	Larentiinae	Asthenini		Epicyme		rubropunctaria				(Doubleday, 1843)		Haloragis glauca (Haloragaceae)								S. Williams, pers. comm., in: Marriott 2011.
4	Animalia		Arthropoda	Hexapoda		Insecta			Lepidoptera			Geometroidea	Geometridae	Larentiinae	Asthenini		Epicyme		rubropunctaria				(Doubleday, 1843)		Haloragis heterophylla (Haloragaceae)								McFarland 1979.
5	Animalia		Arthropoda	Hexapoda		Insecta			Lepidoptera			Geometroidea	Geometridae	Larentiinae	Asthenini		Poecilasthena		balioloma				(Turner, 1907)		Leptospermum myrtifolium (Myrtaceae)								McFarland 1979. Larvae of a New Zealand species P. schistaria (Walker, 1861) feed on Leptospermum sp. (Myrtaceae) (Hudson 1898).
6	Animalia		Arthropoda	Hexapoda		Insecta			Lepidoptera			Geometroidea	Geometridae	Larentiinae	Asthenini		Poecilasthena		ischnophrica				Turner, 1941		Leptospermum myrtifolium (Myrtaceae)								McFarland 1979.
7	Animalia		Arthropoda	Hexapoda		Insecta			Lepidoptera			Geometroidea	Geometridae	Larentiinae	Asthenini		Poecilasthena		ischnophrica				Turner, 1941		Leptospermum myrsinoides (Myrtaceae)								McFarland 1979.
8	Animalia		Arthropoda	Hexapoda		Insecta			Lepidoptera			Geometroidea	Geometridae	Larentiinae	Asthenini		Poecilasthena		pulchraria				(Doubleday, 1843)		Macropiper excelsum (Piperaceae)								Hudson 1898.
9	Animalia		Arthropoda	Hexapoda		Insecta			Lepidoptera			Geometroidea	Geometridae	Larentiinae	Asthenini		Poecilasthena		pulchraria				(Doubleday, 1843)		Monotoca ?scoparia (Epacridaceae)								McQuillan 1986.
10	Animalia		Arthropoda	Hexapoda		Insecta			Lepidoptera			Geometroidea	Geometridae	Larentiinae	Asthenini		Poecilasthena		pulchraria				(Doubleday, 1843)		Monotoca glauca (Epacridaceae)								C. Byrne, pers. comm., 2008.
11	Animalia		Arthropoda	Hexapoda		Insecta			Lepidoptera			Geometroidea	Geometridae	Larentiinae	Asthenini		Poecilasthena		pulchraria				(Doubleday, 1843)		Epacris sp. (Epacridaceae)								McQuillan 1986.
12	Animalia		Arthropoda	Hexapoda		Insecta			Lepidoptera			Geometroidea	Geometridae	Larentiinae	Asthenini		Poecilasthena		pulchraria				(Doubleday, 1843)		Leucopogon juniperinus (Epacridaceae)								McQuillan 1986.
13	Animalia		Arthropoda	Hexapoda		Insecta			Lepidoptera			Geometroidea	Geometridae	Larentiinae	Asthenini		Poecilasthena		pulchraria				(Doubleday, 1843)		Leptospermum scoparium (Myrtaceae)								C. Byrne, pers. comm., 2008.
14	Animalia		Arthropoda	Hexapoda		Insecta			Lepidoptera			Geometroidea	Geometridae	Larentiinae	Asthenini		Poecilasthena		pulchraria				(Doubleday, 1843)		Astroloma humifusum (Ericaceae)								McFarland 1979, 1988. Captured larvae were reared.
15	Animalia		Arthropoda	Hexapoda		Insecta			Lepidoptera			Geometroidea	Geometridae	Larentiinae	Asthenini		Poecilasthena		pulchraria				(Doubleday, 1843)		Brachyloma sp. (Ericaceae)								Scoble 1999.
16	Animalia		Arthropoda	Hexapoda		Insecta			Lepidoptera			Geometroidea	Geometridae	Larentiinae	Asthenini		Poecilasthena		xylocyma				(Meyrick, 1891)		Leptospermum scoparium (Myrtaceae)								ANIC label, C. Byrne, pers. comm., 2008.
17	Animalia		Arthropoda	Hexapoda		Insecta			Lepidoptera			Geometroidea	Geometridae	Larentiinae	Eupitheciini		Bosara		minima				(Warren, 1897)		Glochidion ferdinandi (Euphorbiaceae)								Turner 1904. The plant species is described as Phyllanthus ferdinandi. An Indian larentiine species, Bosara emarginaria (Hampson, 1893) is known to feed on Breynia sp. (Euphorbiaceae) (P. Bell, pers. comm., in: Holloway 1997).
18	Animalia		Arthropoda	Hexapoda		Insecta			Lepidoptera			Geometroidea	Geometridae	Larentiinae	Eupitheciini		"Chloroclystis"		approximata				(Walker, 1869)		Malus domestica (Rosaceae)								Common 1990. Larvae occasionally damage the young fruits of apples.
19	Animalia		Arthropoda	Hexapoda		Insecta			Lepidoptera			Geometroidea	Geometridae	Larentiinae	Eupitheciini		"Chloroclystis"		approximata				(Walker, 1869)		Prunus avium (Rosaceae)								Common 1990. Larvae occasionally damage the young fruits of cherries.
20	Animalia		Arthropoda	Hexapoda		Insecta			Lepidoptera			Geometroidea	Geometridae	Larentiinae	Eupitheciini		"Chloroclystis"		approximata				(Walker, 1869)		Acacia terminalis (Fabaceae)								Turner 1904, McQuillan 1986, Common 1990, Schmidt, unpubl. data. Larvae usually feed on the flowers of Acacia sp. The foodplant is known as Acacia botrycephala.
21	Animalia		Arthropoda	Hexapoda		Insecta			Lepidoptera			Geometroidea	Geometridae	Larentiinae	Eupitheciini		"Chloroclystis"		catastreptes				(Meyrick, 1891)		Bertya mitchellii (Euphorbiaceae)								McFarland 1979. Larvae feed on flowers and flower buds of various unrelated plants.
22	Animalia		Arthropoda	Hexapoda		Insecta			Lepidoptera			Geometroidea	Geometridae	Larentiinae	Eupitheciini		"Chloroclystis"		catastreptes				(Meyrick, 1891)		Acacia sp. (Fabaceae)								McFarland 1979, McQuillan 1986. Larvae feed on flowers and flower buds of various unrelated plants.
23	Animalia		Arthropoda	Hexapoda		Insecta			Lepidoptera			Geometroidea	Geometridae	Larentiinae	Eupitheciini		"Chloroclystis"		catastreptes				(Meyrick, 1891)		Clematis microphylla (Ranunculaceae)								McFarland 1979. Larvae feed on flowers and flower buds of various unrelated plants.
24	Animalia		Arthropoda	Hexapoda		Insecta			Lepidoptera			Geometroidea	Geometridae	Larentiinae	Eupitheciini		"Chloroclystis"		catastreptes				(Meyrick, 1891)		Solidago sp. (Asteraceae)								McFarland 1979, McQuillan 1986. Larvae feed on flowers and flower buds of various unrelated plants.
25	Animalia		Arthropoda	Hexapoda		Insecta			Lepidoptera			Geometroidea	Geometridae	Larentiinae	Eupitheciini		"Chloroclystis"		filata				(Guenée, 1858)		Pultenaea largiflorens var. latifolia (Fabaceae)								McFarland 1979. Larvae feed on leaves and buds of the foodplant.
26	Animalia		Arthropoda	Hexapoda		Insecta			Lepidoptera			Geometroidea	Geometridae	Larentiinae	Eupitheciini		"Chloroclystis"		filata				(Guenée, 1858)		Hebe sp. (Plantaginaceae)								White 1991.
27	Animalia		Arthropoda	Hexapoda		Insecta			Lepidoptera			Geometroidea	Geometridae	Larentiinae	Eupitheciini		"Chloroclystis"		insigillata				(Walker, 1863)		Macadamia sp. (Proteaceae)								Common 1990. Larvae attack the flowers of Macadamia sp.
28	Animalia		Arthropoda	Hexapoda		Insecta			Lepidoptera			Geometroidea	Geometridae	Larentiinae	Eupitheciini		"Chloroclystis"		insigillata				(Walker, 1863)		Acacia sp. (Fabaceae)								Common 1990, Schmidt, unpubl. data.
29	Animalia		Arthropoda	Hexapoda		Insecta			Lepidoptera			Geometroidea	Geometridae	Larentiinae	Eupitheciini		"Chloroclystis"		insigillata				(Walker, 1863)		Bertya sp. (Euphorbiaceae)								Common 1990.
30	Animalia		Arthropoda	Hexapoda		Insecta			Lepidoptera			Geometroidea	Geometridae	Larentiinae	Eupitheciini		"Chloroclystis"		insigillata				(Walker, 1863)		Clematis sp. (Ranunculaceae)								Common 1990, Schmidt, unpubl. data.
31	Animalia		Arthropoda	Hexapoda		Insecta			Lepidoptera			Geometroidea	Geometridae	Larentiinae	Eupitheciini		"Chloroclystis"		insigillata				(Walker, 1863)		Solidago sp. (Asteraceae)								Common 1990.
32	Animalia		Arthropoda	Hexapoda		Insecta			Lepidoptera			Geometroidea	Geometridae	Larentiinae	Eupitheciini		Chloroclystis s.l.		sp.						(Scrophulariaceae)								McQuillan 1986.
33	Animalia		Arthropoda	Hexapoda		Insecta			Lepidoptera			Geometroidea	Geometridae	Larentiinae	Eupitheciini		Collix		ghosha				(Walker, 1863)		Ardisia sp. (Primulaceae)								P. Bell, pers. comm., in: Holloway 1997, Tominaga 1998. Bell describes biology of Collix ghosha. The foodplant Ardisia sp. was in the former Myrsinaceae. A south-east Asian species C. griseipalpis Wileman, 1916 has been reared from Allophylus sp. (Sapindaceae). A subspecies C. g. phaeochiton Prout, 1932 has been reared from Ardisia sp. and Trigonostemon sp. (Euphorbiaceae) (Prout 1932).
34	Animalia		Arthropoda	Hexapoda		Insecta			Lepidoptera			Geometroidea	Geometridae	Larentiinae	Eupitheciini		Collix		ghosha				(Walker, 1863)		Embelia sp. (Primulaceae)								P. Bell, pers. comm., in: Holloway 1997, Tominaga 1998. Bell describes biology of Collix ghosha. The foodplant Embelia sp. was in the former Myrsinaceae.
35	Animalia		Arthropoda	Hexapoda		Insecta			Lepidoptera			Geometroidea	Geometridae	Larentiinae	Eupitheciini		Gymnoscelis		delocyma				Turner, 1904		Scyphiphora hydrophyllaceae (Rubiaceae)								F.P. Dodd, pers. Comm., in: Turner 1904. The larvae of the Malaysian species Gymnoscelis pseudotibialis Holloway, 1997 apparently feed on Hevea sp. (Euphorbiaceae) and Mangifera sp. (Anacardiaceae) (Yunus & Ho 1980, in: Holloway 1997).
36	Animalia		Arthropoda	Hexapoda		Insecta			Lepidoptera			Geometroidea	Geometridae	Larentiinae	Eupitheciini		Gymnoscelis		derogata				(Walker, 1866)		Macadamia sp. (Proteaceae)								Zhang 1994. The species is known as Gymnoscelis subrufata Warren, 1898.
37	Animalia		Arthropoda	Hexapoda		Insecta			Lepidoptera			Geometroidea	Geometridae	Larentiinae	Eupitheciini		Gymnoscelis		lophopus				Turner, 1904		Acacia aulacocarpa (Fabaceae)								Turner 1904, Common 1990. Larvae feed on the flowers of the foodplant.
38	Animalia		Arthropoda	Hexapoda		Insecta			Lepidoptera			Geometroidea	Geometridae	Larentiinae	Eupitheciini		Gymnoscelis		lophopus				Turner, 1904		Lantana camara (Verbenaceae)								Schmidt, unpubl. data. Larvae feed on the flowers of the foodplant.
39	Animalia		Arthropoda	Hexapoda		Insecta			Lepidoptera			Geometroidea	Geometridae	Larentiinae	Eupitheciini		Gymnoscelis		lophopus				Turner, 1904		Lantana sp. (Verbenaceae)								Common 1990.
40	Animalia		Arthropoda	Hexapoda		Insecta			Lepidoptera			Geometroidea	Geometridae	Larentiinae	Eupitheciini		Gymnoscelis		lophopus				Turner, 1904		Macadamia sp. (Proteaceae)								Common 1990. Larvae sometimes damage the flowers of Macadamia sp.
41	Animalia		Arthropoda	Hexapoda		Insecta			Lepidoptera			Geometroidea	Geometridae	Larentiinae	Eupitheciini		Gymnoscelis		sp.						Pittosporum venulosum (Pittosporaceae)								D. Herbison-Evans, pers. comm., 2015.
42	Animalia		Arthropoda	Hexapoda		Insecta			Lepidoptera			Geometroidea	Geometridae	Larentiinae	Eupitheciini		Microdes		oriochares				Turner, 1922		Olearia ramulosa (Asteraceae)								McFarland 1979. Larvae feed on leaves of the foodplant.
43	Animalia		Arthropoda	Hexapoda		Insecta			Lepidoptera			Geometroidea	Geometridae	Larentiinae	Eupitheciini		Microdes		squamulata				Guenée, 1858		Acacia baileyana (Fabaceae)								McFarland 1979.
44	Animalia		Arthropoda	Hexapoda		Insecta			Lepidoptera			Geometroidea	Geometridae	Larentiinae	Eupitheciini		Microdes		squamulata				Guenée, 1858		Acacia buxifolia (Fabaceae)								McFarland 1979.
45	Animalia		Arthropoda	Hexapoda		Insecta			Lepidoptera			Geometroidea	Geometridae	Larentiinae	Eupitheciini		Microdes		squamulata				Guenée, 1858		Acacia dealbata (Fabaceae)								McFarland 1979.
46	Animalia		Arthropoda	Hexapoda		Insecta			Lepidoptera			Geometroidea	Geometridae	Larentiinae	Eupitheciini		Microdes		squamulata				Guenée, 1858		Acacia decurrens (Fabaceae)								Turner 1904.
47	Animalia		Arthropoda	Hexapoda		Insecta			Lepidoptera			Geometroidea	Geometridae	Larentiinae	Eupitheciini		Microdes		squamulata				Guenée, 1858		Acacia mearnsii (Fabaceae)								McFarland 1979.
48	Animalia		Arthropoda	Hexapoda		Insecta			Lepidoptera			Geometroidea	Geometridae	Larentiinae	Eupitheciini		Microdes		villosata				Guenée, 1858		Acacia sp. (Fabaceae)								McQuillan 1998.
49	Animalia		Arthropoda	Hexapoda		Insecta			Lepidoptera			Geometroidea	Geometridae	Larentiinae	Eupitheciini		Pasiphila		testulata				(Guenée, 1858)		Malus domestica (Rosaceae)								Common 1990. Larvae occasionally damage the young fruits of apples. Three Europaean species, P. chloerata (Mabille, 1870), P. debiliata (Hübner, 1817) and P. rectangulata (Linnaeus, 1758) feed on Prunus spp. (Rosaceae), Vaccinium spp. (Ericaceae) and Malus sp., Pyrus sp., Prunus spp., Crataegus sp. and Amelanchier sp. (Rosaceae) (Mironov 2003). A New Zealand species P. urticae (Hudson, 1939) feed…
50	Animalia		Arthropoda	Hexapoda		Insecta			Lepidoptera			Geometroidea	Geometridae	Larentiinae	Eupitheciini		Pasiphila		testulata				(Guenée, 1858)		Prunus avium (Rosaceae)								Common 1990. Larvae occasionally damage the young fruits of cherries.
51	Animalia		Arthropoda	Hexapoda		Insecta			Lepidoptera			Geometroidea	Geometridae	Larentiinae	Eupitheciini		Pasiphila		testulata				(Guenée, 1858)		Acacia terminalis (Fabaceae)								Common 1990, Schmidt, unpubl. data, C. Byrne, pers. comm., 2008. Larvae usually feed on the flowers of Acacia sp. The foodplant is known as Acacia botrycephala.
52	Animalia		Arthropoda	Hexapoda		Insecta			Lepidoptera			Geometroidea	Geometridae	Larentiinae	Eupitheciini		Phrissogonus		laticostata				(Walker, 1863)		Acacia sp. (Fabaceae)								Common 1990. Larvae usually feed on the flower buds and flowers of Acacia.
53	Animalia		Arthropoda	Hexapoda		Insecta			Lepidoptera			Geometroidea	Geometridae	Larentiinae	Eupitheciini		Phrissogonus		laticostata				(Walker, 1863)		Clematis sp. (Ranunculaceae)								Common 1990. Larvae can damage the foliage of the foodplant.
54	Animalia		Arthropoda	Hexapoda		Insecta			Lepidoptera			Geometroidea	Geometridae	Larentiinae	Eupitheciini		Phrissogonus		laticostata				(Walker, 1863)		Cosmos sp. (Asteraceae)								Schmidt, unpubl. data. Larvae readily accepted flowers of Cosmos sp. from a garden in Brisbane.
55	Animalia		Arthropoda	Hexapoda		Insecta			Lepidoptera			Geometroidea	Geometridae	Larentiinae	Eupitheciini		Phrissogonus		laticostata				(Walker, 1863)		Helianthus annuus (Asteraceae)								Common 1990. Larvae can damage the foliage of the foodplant.
56	Animalia		Arthropoda	Hexapoda		Insecta			Lepidoptera			Geometroidea	Geometridae	Larentiinae	Eupitheciini		Phrissogonus		laticostata				(Walker, 1863)		Hypericum sp. (Hypericaceae)								Common 1990. Larvae can damage the foliage of the foodplant.
57	Animalia		Arthropoda	Hexapoda		Insecta			Lepidoptera			Geometroidea	Geometridae	Larentiinae	Eupitheciini		Phrissogonus		laticostata				(Walker, 1863)		Malus domestica (Rosaceae)								Common 1990. Larvae can damage the foliage of the foodplant.
58	Animalia		Arthropoda	Hexapoda		Insecta			Lepidoptera			Geometroidea	Geometridae	Larentiinae	Eupitheciini		Phrissogonus		laticostata				(Walker, 1863)		Medicago sativa (Fabaceae)								Zhang 1994.
59	Animalia		Arthropoda	Hexapoda		Insecta			Lepidoptera			Geometroidea	Geometridae	Larentiinae	Eupitheciini		Phrissogonus		laticostata				(Walker, 1863)		Prunus avium (Rosaceae)								Zhang 1994.
60	Animalia		Arthropoda	Hexapoda		Insecta			Lepidoptera			Geometroidea	Geometridae	Larentiinae	Eupitheciini		Phrissogonus		laticostata				(Walker, 1863)		Prunus cerasus (Rosaceae)								Zhang 1994.
61	Animalia		Arthropoda	Hexapoda		Insecta			Lepidoptera			Geometroidea	Geometridae	Larentiinae	Eupitheciini		Phrissogonus		laticostata				(Walker, 1863)		Rosa odorata (Rosaceae)								D. Herbison-Evans, pers. comm., 2015. Captured larvae readily accepted the flower petals from Rosa sp.
62	Animalia		Arthropoda	Hexapoda		Insecta			Lepidoptera			Geometroidea	Geometridae	Larentiinae	Eupitheciini		Symmimetis		sp.						Aglaia sp. (Meliaceae)								Holloway 1997.
63	Animalia		Arthropoda	Hexapoda		Insecta			Lepidoptera			Geometroidea	Geometridae	Larentiinae	Trichopterygini		Sauris		cirrhigera				(Warren, 1897)		Cinnamomum sp. (Lauraceae)								Dugdale 1980. One specimen of the Indo-Pacific species Sauris eupitheciata (Snellen, 1881) was reared from the folliage of Loranthus sp. (Loranthaceae) (Holloway 1997), of Sauris hirudinata Guenée, 1858 from Alseodaphne sp. (Lauraceae) and Lagerstroemia sp. (Lythraceae) (P. Bell, pers. comm., in: Holloway 1997), of Sauris interruptata (Moore, 1888) on Cinnamomum sp. (Lauraceae) (Holloway 1997), a…
64	Animalia		Arthropoda	Hexapoda		Insecta			Lepidoptera			Geometroidea	Geometridae	Larentiinae	Trichopterygini		Sauris		commoni				Dugdale, 1980		Exocarpos latifolius (Santalaceae)								ANIC label. One larva was beaten from Exocarpos latifolia.
65	Animalia		Arthropoda	Hexapoda		Insecta			Lepidoptera			Geometroidea	Geometridae	Larentiinae	Trichopterygini		Sauris		malaca				(Meyrick, 1891)		Litchi chinensis (Sapindaceae)								Dugdale 1980, Common 1990. Larvae have been reported feeding on the young foliage of Litchi sp.
66	Animalia		Arthropoda	Hexapoda		Insecta			Lepidoptera			Geometroidea	Geometridae	Larentiinae	Trichopterygini		Sauris		malaca				(Meyrick, 1891)		Toona ciliata (Meliaceae)								Dugdale 1980, Common 1990. Larvae have been reported feeding on the young foliage of Toona sp. The foodplant is known as Toona australis.
67	Animalia		Arthropoda	Hexapoda		Insecta			Lepidoptera			Geometroidea	Geometridae	Larentiinae	Trichopterygini		Tympanota		perophora				(Turner, 1922)		Podocarpus lawrencei (Podocarpaceae)								ANIC label, Dugdale 1980. The species has been reared by I.F.B. Common (ANIC).
68	Animalia		Arthropoda	Hexapoda		Insecta			Lepidoptera			Geometroidea	Geometridae	Larentiinae	Xanthorhoini		Acodia		sp.						Coprosma sp. (Rubiaceae)								McQuillan 1999, 2004.
69	Animalia		Arthropoda	Hexapoda		Insecta			Lepidoptera			Geometroidea	Geometridae	Larentiinae	Xanthorhoini		Austrocidaria		sp.						Coprosma sp. (Rubiaceae)								Hudson 1898, Dugdale 1964, 1988, McQuillan 1999, 2004. One New Zealand species feeds on Myrsine sp. and Rapanea crassifolia (Myrsinaceae) (Dugdale 1971).
70	Animalia		Arthropoda	Hexapoda		Insecta			Lepidoptera			Geometroidea	Geometridae	Larentiinae	Xanthorhoini		Chrysolarentia		decisaria				(Walker, 1863)		Pelargonium rodneyanum (Geraniaceae)								McFarland 1979, 1988, C. Byrne, pers. comm., 2008.
71	Animalia		Arthropoda	Hexapoda		Insecta			Lepidoptera			Geometroidea	Geometridae	Larentiinae	Xanthorhoini		Chrysolarentia		decisaria				(Walker, 1863)		Ranunculus prasinus (Ranunculaceae)								McFarland 1979, 1988, C. Byrne, pers. comm., 2008.
72	Animalia		Arthropoda	Hexapoda		Insecta			Lepidoptera			Geometroidea	Geometridae	Larentiinae	Xanthorhoini		Chrysolarentia		insulsata				(Guenée, 1858)		Plantago lanceolata (Plantaginaceae)								McFarland 1979, 1988.
73	Animalia		Arthropoda	Hexapoda		Insecta			Lepidoptera			Geometroidea	Geometridae	Larentiinae	Xanthorhoini		Chrysolarentia		lucidulata				(Walker, 1963)		Plantago lanceolata (Plantaginaceae)								McFarland 1979, 1988.
74	Animalia		Arthropoda	Hexapoda		Insecta			Lepidoptera			Geometroidea	Geometridae	Larentiinae	Xanthorhoini		Chrysolarentia		vicissata				(Guenée, 1858)		Hibbertia sp. (Dilleniaceae)								McFarland 1979, 1988.
75	Animalia		Arthropoda	Hexapoda		Insecta			Lepidoptera			Geometroidea	Geometridae	Larentiinae	Xanthorhoini		Chrysolarentia		vicissata				(Guenée, 1858)		Lythrum sp. (Lythraceae)								McFarland 1979, 1988.
76	Animalia		Arthropoda	Hexapoda		Insecta			Lepidoptera			Geometroidea	Geometridae	Larentiinae	Xanthorhoini		Chrysolarentia		vicissata				(Guenée, 1858)		Malva sp. (Malvaceae)								McFarland 1979, 1988.
77	Animalia		Arthropoda	Hexapoda		Insecta			Lepidoptera			Geometroidea	Geometridae	Larentiinae	Xanthorhoini		Chrysolarentia		vicissata				(Guenée, 1858)		Mentha sp. (Lamiaceae)								McFarland 1979, 1988.
78	Animalia		Arthropoda	Hexapoda		Insecta			Lepidoptera			Geometroidea	Geometridae	Larentiinae	Xanthorhoini		Chrysolarentia		vicissata				(Guenée, 1858)		Polygonum sp. (Polygonaceae)								McFarland 1979, 1988.
79	Animalia		Arthropoda	Hexapoda		Insecta			Lepidoptera			Geometroidea	Geometridae	Larentiinae	Xanthorhoini		Chrysolarentia		vicissata				(Guenée, 1858)		Centaurium sp. (Gentianaceae)								McFarland 1979, 1988. Larvae were feeding on introduced weeds in capture.
80	Animalia		Arthropoda	Hexapoda		Insecta			Lepidoptera			Geometroidea	Geometridae	Larentiinae	Xanthorhoini		Chrysolarentia		vicissata				(Guenée, 1858)		Chenopodium sp. (Chenopodiaceae)								McFarland 1979, 1988. Larvae were feeding on introduced weeds in capture.
81	Animalia		Arthropoda	Hexapoda		Insecta			Lepidoptera			Geometroidea	Geometridae	Larentiinae	Xanthorhoini		Chrysolarentia		vicissata				(Guenée, 1858)		Medicago sp. (Fabaceae)								McFarland 1979, 1988. Larvae were feeding on introduced weeds in capture.
82	Animalia		Arthropoda	Hexapoda		Insecta			Lepidoptera			Geometroidea	Geometridae	Larentiinae	Xanthorhoini		Chrysolarentia		vicissata				(Guenée, 1858)		Plantago sp. (Plantaginaceae)								McFarland 1979, 1988. Larvae were feeding on introduced weeds in capture.
83	Animalia		Arthropoda	Hexapoda		Insecta			Lepidoptera			Geometroidea	Geometridae	Larentiinae	Xanthorhoini		Chrysolarentia		vicissata				(Guenée, 1858)		Solidago sp. (Asteraceae)								McFarland 1979, 1988. Larvae were feeding on introduced weeds in capture.
84	Animalia		Arthropoda	Hexapoda		Insecta			Lepidoptera			Geometroidea	Geometridae	Larentiinae	Xanthorhoini		Chrysolarentia		vicissata				(Guenée, 1858)		Stellaria sp. (Caryophyllaceae)								McFarland 1979, 1988. Larvae were feeding on introduced weeds in capture.
85	Animalia		Arthropoda	Hexapoda		Insecta			Lepidoptera			Geometroidea	Geometridae	Larentiinae	Xanthorhoini		Epyaxa		sodaliata				(Walker, 1963)		Anagallis arvensis (Primulaceae)								McFarland 1979. Larvae readily accepted leaves and buds of Anagallis arvensis but refused to feed on Plantago. A New Zealand species E. rosearia (Doubleday, 1843) feeds on Nasturtium officinale (Brassicaceae) (Hudson 1898).
86	Animalia		Arthropoda	Hexapoda		Insecta			Lepidoptera			Geometroidea	Geometridae	Larentiinae	Xanthorhoini		Epyaxa		sodaliata				(Walker, 1963)		Primula sp. (Primulaceae)								Schmidt, unpubl. data. Larvae were feeding on Primula sp. from a garden in Brisbane.
87	Animalia		Arthropoda	Hexapoda		Insecta			Lepidoptera			Geometroidea	Geometridae	Larentiinae	Xanthorhoini		Epyaxa		sodaliata				(Walker, 1963)		Myosotis arvensis (Boraginaceae)								D. Herbison-Evans, pers. comm., 2015.
88	Animalia		Arthropoda	Hexapoda		Insecta			Lepidoptera			Geometroidea	Geometridae	Larentiinae	Xanthorhoini		Epyaxa		subidaria				(Guenée, 1858)		Medicago polymorpha var. vulgaris (Fabaceae)								McFarland 1979, Schmidt, unpubl. data. Captured larvae were reared.
89	Animalia		Arthropoda	Hexapoda		Insecta			Lepidoptera			Geometroidea	Geometridae	Larentiinae	Xanthorhoini		Epyaxa		subidaria				(Guenée, 1858)		Hydrocotyle sibthorpioides (Araliaceae)								McQuillan 1999. Captured larvae were reared to the final instar.
90	Animalia		Arthropoda	Hexapoda		Insecta			Lepidoptera			Geometroidea	Geometridae	Larentiinae	Xanthorhoini		Epyaxa		subidaria				(Guenée, 1858)		Plantago lanceolata (Plantaginaceae)								McQuillan 2004. One New Zealand Epyaxa species is known to feed on Rumex sp. (Polygonaceae) and Tropaeolum majus (Tropaeolaceae) (White 1991).
91	Animalia		Arthropoda	Hexapoda		Insecta			Lepidoptera			Geometroidea	Geometridae	Larentiinae	Xanthorhoini		Scotocyma		albinotata				(Walker, 1866)		Coprosma repens (Rubiaceae)								Schmidt 2003, 2005, 2006a, 2007.
92	Animalia		Arthropoda	Hexapoda		Insecta			Lepidoptera			Geometroidea	Geometridae	Larentiinae	Xanthorhoini		Xanthorhoe		vacuaria				(Guenée, 1858)		Medicago polymorpha var. vulgaris (Fabaceae)								McFarland 1979, 1988. Captured larvae were reared. Malaysian Xanthorhoe liwagu Holloway, 1997 were feeding on Brassica sp. (Cruciferae) and Mentha sp. (Labiatae) (Yunus & Ho 1980, Singh 1953), in: Holloway 1997.
93	Animalia		Arthropoda	Hexapoda		Insecta			Lepidoptera			Geometroidea	Geometridae	Larentiinae	Unplaced to tribe		Anachloris		subochraria				(Doubleday)		Epilobium ?ciliatum (Onagraceae)								S. Williams, unpubl. data.
94	Animalia		Arthropoda	Hexapoda		Insecta			Lepidoptera			Geometroidea	Geometridae	Larentiinae	Unplaced to tribe		Anachloris		tofocolorata				Schmidt, 2001		Hibbertia virgata (Dilleniaceae)								McFarland 1979, Schmidt 2001.
95	Animalia		Arthropoda	Hexapoda		Insecta			Lepidoptera			Geometroidea	Geometridae	Larentiinae	Unplaced to tribe		Anachloris		uncinata				(Guenée)		Hibbertia obtusifolia (Dilleniaceae)								Common 1966, McFarland 1979, Schmidt 2001.
96	Animalia		Arthropoda	Hexapoda		Insecta			Lepidoptera			Geometroidea	Geometridae	Larentiinae	Unplaced to tribe		Anachloris		uncinata				(Guenée)		Hibbertia riparia (Dilleniaceae)								S. Williams, unpubl. data.
97	Animalia		Arthropoda	Hexapoda		Insecta			Lepidoptera			Geometroidea	Geometridae	Larentiinae	Unplaced to tribe		Anachloris		uncinata				(Guenée, 1858)		Hibbertia stricta (Dilleniaceae)								McFarland 1979, Schmidt 2001.
98	Animalia		Arthropoda	Hexapoda		Insecta			Lepidoptera			Geometroidea	Geometridae	Larentiinae	Unplaced to tribe		Chaetolopha		emporias				(Turner, 1904)		Pteridium esculentum (Polypodiaceae)								ANIC label, Schmidt 2002. In ANIC there is a specimen with a label written by I.F.B. Common, “Larvae eat bracken fern".
99	Animalia		Arthropoda	Hexapoda		Insecta			Lepidoptera			Geometroidea	Geometridae	Larentiinae	Unplaced to tribe		"Chrysolarentia"		actinipha				(Lower, 1902)		Medicago polymorpha var. vulgaris (Fabaceae)								McFarland 1979, 1988.
100	Animalia		Arthropoda	Hexapoda		Insecta			Lepidoptera			Geometroidea	Geometridae	Larentiinae	Unplaced to tribe		"Chrysolarentia"		leucophanes				(Meyrick, 1891)		Leptospermum scoparium (Myrtaceae)								C. Byrne, pers. comm., 2008.
101	Animalia		Arthropoda	Hexapoda		Insecta			Lepidoptera			Geometroidea	Geometridae	Larentiinae	Unplaced to tribe		"Chrysolarentia"		leucophanes				(Meyrick, 1891)		Melaleuca squamea (Myrtaceae)								C. Byrne, pers. comm., 2008.
102	Animalia		Arthropoda	Hexapoda		Insecta			Lepidoptera			Geometroidea	Geometridae	Larentiinae	Unplaced to tribe		"Chrysolarentia"		leucophanes				(Meyrick, 1891)		Monotoca glauca (Epacridaceae)								C. Byrne, pers. comm., 2008.
103	Animalia		Arthropoda	Hexapoda		Insecta			Lepidoptera			Geometroidea	Geometridae	Larentiinae	Unplaced to tribe		"Chrysolarentia"		severata				(Guenée, 1858)		Astroloma humifusum (Ericaceae)								S. Williams, pers. comm., in: Marriott 2011.
104	Animalia		Arthropoda	Hexapoda		Insecta			Lepidoptera			Geometroidea	Geometridae	Larentiinae	Unplaced to tribe		"Chrysolarentia"		sp. nr severata						Leptospermum scoparium (Myrtaceae)								C. Byrne, pers. comm., 2016. The species is listed as "Euphyia" nr severata, Cape Bruny, Tasmania, 28/10/99, C. Byrne.
105	Animalia		Arthropoda	Hexapoda		Insecta			Lepidoptera			Geometroidea	Geometridae	Larentiinae	Unplaced to tribe		"Chrysolarentia"		squamulata				(Warren, 1899)		Olearia ramulosa (Asteraceae)								McFarland 1979.
106	Animalia		Arthropoda	Hexapoda		Insecta			Lepidoptera			Geometroidea	Geometridae	Larentiinae	Unplaced to tribe		Heterohasta		conglobata				(Walker, 1963)		Hibbertia scandens (Dilleniaceae)								ANIC label. Larvae feed on leaves and shoots of Hibbertia scandens.
107	Animalia		Arthropoda	Hexapoda		Insecta			Lepidoptera			Geometroidea	Geometridae	Larentiinae	Unplaced to tribe		Melitulias		sp.						(Fabaceae)								McQuillan 1986.
108	Animalia		Arthropoda	Hexapoda		Insecta			Lepidoptera			Geometroidea	Geometridae	Larentiinae	Unplaced to tribe		Melitulias s.l.		sp. undescribed				undescribed		Casuarina paludosa var. robusta (Casuarinaceae)								McFarland 1988. The species cited as “Horisme” sp.? has been reared. The specimen apparently represents an undescribed species (Schmidt, unpubl. data).
109	Animalia		Arthropoda	Hexapoda		Insecta			Lepidoptera			Geometroidea	Geometridae	Larentiinae	Unplaced to tribe		Polyclysta		hypogrammata				Guenée, 1858		Ficus sp. (Moraceae)								Turner 1904.
110	Animalia		Arthropoda	Hexapoda		Insecta			Lepidoptera			Geometroidea	Geometridae	Larentiinae	Unplaced to tribe		Visiana		brujata				(Guenée, 1858)		Urtica incisa (Urticaceae)								ANIC label, Schmidt 2006b, 2013. Larvae were reared from eggs.
111	Animalia		Arthropoda	Hexapoda		Insecta			Lepidoptera			Geometroidea	Geometridae	Larentiinae	Unplaced to tribe		Visiana		incertata				(Walker, 1862)		Urtica incisa (Urticaceae)								Schmidt, unpubl. data. Larvae were reared from eggs.
112	Animalia		Arthropoda	Hexapoda		Insecta			Lepidoptera			Geometroidea	Geometridae	Larentiinae	Unplaced to tribe		Visiana		incertata				(Walker, 1862)		Urtica dioica (Urticaceae)								Schmidt, unpubl. data. Final instar larvae readily accepted the leaves of Urtica dioica (flowers and buds were not offered).

## Sheet: Materials
Taxon_Local_ID	typeStatus	catalogNumber	occurrenceDetails	occurrenceRemarks	recordNumber	recordedBy	individualID	individualCount	sex	lifeStage	reproductiveCondition	behavior	establishmentMeans	occurrenceStatus	preparations	disposition	otherCatalogNumbers	previousIdentifications	associatedMedia	associatedReferences	associatedOccurrences	associatedSequences	taxonID	scientificNameID	acceptedNameUsageID	parentNameUsageID	originalNameUsageID	nameAccordingToID	namePublishedInID	taxonConceptID	scientificName	acceptedNameUsage	parentNameUsage	originalNameUsage	nameAccordingTo	namePublishedIn	higherClassification	kingdom	phylum	class	order	family	genus	subgenus	specificEpithet	infraspecificEpithet	taxonRank	verbatimTaxonRank	scientificNameAuthorship
[truncated: 106 more columns]

## Sheet: ExternalLinks
Taxon_Local_ID	Link type	Link
