# Supplementary material for: Larval food plants of Australian Larentiinae (Lepidoptera: Geometridae) - a review of available data
Source: Biodivers Data J. 2016 Mar 21;(4):e7938. doi: 10.3897/BDJ.4.e7938 (PMC4822076; doi:10.3897/BDJ.4.e7938)
Supplement: Supplementary material 2 — List of the Australasian Larentiinae (Geometridae) and their food plants [file biodiversity_data_journal-4-e7938-s002.xls]

## Sheet: Taxa
Taxon_Local_ID	Kingdom	Subkingdom	Phylum	Subphylum	Superclass	Class	Subclass	Superorder	Order	Suborder	Infraorder	Superfamily	Family	Subfamily	Tribe	Subtribe	Genus	Subgenus	Species	Subspecies	Variety	Form	Authorship	Nomenclature	Feeds on	Symbiotic with	Parasite of	Host of	Native Status	Conservation Status	Distribution	Horizon	Notes
1	Animalia		Arthropoda	Hexapoda		Insecta			Lepidoptera			Geometroidea	Geometridae	Larentiinae	Asthenini		Poecilasthena		schistaria				(Walker, 1861)		Leptospermum sp. (Myrtaceae)								Hudson 1898. A New Zealand species.
2	Animalia		Arthropoda	Hexapoda		Insecta			Lepidoptera			Geometroidea	Geometridae	Larentiinae	Eupitheciini		Bosara		emarginaria				(Hampson, 1893)		Breynia sp. (Euphorbiaceae)								P. Bell, pers. comm., in: Holloway 1997. The species has been reared in S. India.
3	Animalia		Arthropoda	Hexapoda		Insecta			Lepidoptera			Geometroidea	Geometridae	Larentiinae	Eupitheciini		Collix		griseipalpis				Wileman, 1916		Allophylus sp. (Sapindaceae)								Yunus & Ho 1980.
4	Animalia		Arthropoda	Hexapoda		Insecta			Lepidoptera			Geometroidea	Geometridae	Larentiinae	Eupitheciini		Collix		griseipalpis	phaeochiton			Prout, 1932		Ardisia sp. (Primulaceae)								Prout 1932.
5	Animalia		Arthropoda	Hexapoda		Insecta			Lepidoptera			Geometroidea	Geometridae	Larentiinae	Eupitheciini		Collix		griseipalpis	phaeochiton			Prout, 1932		Trigonostemon sp. (Euphorbiaceae)								Prout 1932.
6	Animalia		Arthropoda	Hexapoda		Insecta			Lepidoptera			Geometroidea	Geometridae	Larentiinae	Eupitheciini		Gymnoscelis		pseudotibialis				Holloway, 1997		?Hevea sp. (Euphorbiaceae)								Yunus & Ho 1980, in: Holloway 1997.
7	Animalia		Arthropoda	Hexapoda		Insecta			Lepidoptera			Geometroidea	Geometridae	Larentiinae	Eupitheciini		Gymnoscelis		pseudotibialis				Holloway, 1997		?Mangifera sp. (Anacardiaceae)								Yunus & Ho 1980, in: Holloway 1997.
8	Animalia		Arthropoda	Hexapoda		Insecta			Lepidoptera			Geometroidea	Geometridae	Larentiinae	Eupitheciini		Pasiphila		chloerata				(Mabille, 1870)		Prunus spp. (Rosaceae)								Various references, in: Mironov 2003. A Palaearctic species.
9	Animalia		Arthropoda	Hexapoda		Insecta			Lepidoptera			Geometroidea	Geometridae	Larentiinae	Eupitheciini		Pasiphila		debiliata				(Hübner, 1817)		Vaccinium spp. (Ericaceae)								Various references, in: Mironov 2003. A Palaearctic species.
10	Animalia		Arthropoda	Hexapoda		Insecta			Lepidoptera			Geometroidea	Geometridae	Larentiinae	Eupitheciini		Pasiphila		rectangulata				(Linnaeus, 1758)		Malus sp., Pyrus sp., Prunus spp., Crataegus sp., Amelanchier sp. (Rosaceae)								Various references, in: Mironov 2003. A Palaearctic species.
11	Animalia		Arthropoda	Hexapoda		Insecta			Lepidoptera			Geometroidea	Geometridae	Larentiinae	Eupitheciini		Pasiphila		urticae				(Hudson, 1939)		Urtica ferox (Urticaceae)								Hudson 1939 (Hudson, G.V. 1939. A supplement to the butterflies and moths of New Zealand. Ferguson & Osborn Ltd., Wellington, N.Z. 387-481 pp.). A New Zealand species.
12	Animalia		Arthropoda	Hexapoda		Insecta			Lepidoptera			Geometroidea	Geometridae	Larentiinae	Trichopterygini		Episteira		sp. Japan						Podocarpus sp.(Podocarpaceae)								Sugi 1987. Larval host-plant in Japan is Podocarpus sp.
13	Animalia		Arthropoda	Hexapoda		Insecta			Lepidoptera			Geometroidea	Geometridae	Larentiinae	Trichopterygini		Sauris		eupitheciata				(Snellen, 1881)		Loranthus sp. (Loranthaceae)								Holloway 1997. One Indian specimen was reared from Loranthus.
14	Animalia		Arthropoda	Hexapoda		Insecta			Lepidoptera			Geometroidea	Geometridae	Larentiinae	Trichopterygini		Sauris		hirudinata				Guenée, 1858		Alseodaphne sp. (Lauraceae)								P. Bell, pers. comm., in: Holloway 1997.
15	Animalia		Arthropoda	Hexapoda		Insecta			Lepidoptera			Geometroidea	Geometridae	Larentiinae	Trichopterygini		Sauris		hirudinata				Guenée, 1858		Lagerstroemia sp. (Lythraceae)								P. Bell, pers. comm., in: Holloway 1997.
16	Animalia		Arthropoda	Hexapoda		Insecta			Lepidoptera			Geometroidea	Geometridae	Larentiinae	Trichopterygini		Sauris		interruptata				(Moore, 1888)		Cinnamomum sp. (Lauraceae)								Holloway 1997. The species has been reared in the Andamans.
17	Animalia		Arthropoda	Hexapoda		Insecta			Lepidoptera			Geometroidea	Geometridae	Larentiinae	Trichopterygini		Sauris		sp. Niue I.						Ficus prolixa (Moraceae)								Dugdale 1980. A species from Niue Island.
18	Animalia		Arthropoda	Hexapoda		Insecta			Lepidoptera			Geometroidea	Geometridae	Larentiinae	Xanthorhoini		Epyaxa		rosearia				(Doubleday, 1843)		Nasturtium officinale (Brassicaceae)								Hudson 1898. A New Zealand species.
19	Animalia		Arthropoda	Hexapoda		Insecta			Lepidoptera			Geometroidea	Geometridae	Larentiinae	Xanthorhoini		Xanthorhoe		liwagu				Holloway, 1997		Brassica sp. (Cruciferae)								Yunus & Ho 1980, in: Holloway 1997.
20	Animalia		Arthropoda	Hexapoda		Insecta			Lepidoptera			Geometroidea	Geometridae	Larentiinae	Xanthorhoini		Xanthorhoe		liwagu				Holloway, 1997		Mentha sp. (Labiatae)								Singh, 1953, in: Holloway 1997.
21	Animalia		Arthropoda	Hexapoda		Insecta			Lepidoptera			Geometroidea	Geometridae	Larentiinae	Unplaced to tribe		Aponotoreas		synclinalis				(Hudson, 1903)		Empodisma minus (Restionaceae)								B. Patrick, pers. comm., in: Craw 1986.
22	Animalia		Arthropoda	Hexapoda		Insecta			Lepidoptera			Geometroidea	Geometridae	Larentiinae	Unplaced to tribe		Aponotoreas		dissimilis				(Philpott, 1914)		Dracophyllum sp. (Epacridaceae)								B. Patrick, pers. comm., in: Craw 1986.
23	Animalia		Arthropoda	Hexapoda		Insecta			Lepidoptera			Geometroidea	Geometridae	Larentiinae	Unplaced to tribe		Eois		grataria				(Walker, 1861)		Mallotus sp. (Euphorbiaceae)								Singh, 1953, in: Holloway 1997.
24	Animalia		Arthropoda	Hexapoda		Insecta			Lepidoptera			Geometroidea	Geometridae	Larentiinae	Unplaced to tribe		Eois		sp. S. America						Piper sp. (Piperaceae)								Strutzenberger & Fiedler 2011.
	Animalia		Arthropoda	Hexapoda		Insecta			Lepidoptera			Geometroidea	Geometridae	Larentiinae	Asthenini		Poecilasthena		schistaria				(Walker, 1861)		*Leptospermum sp. (Myrtaceae)								Hudson 1898. A New Zealand species.
	Animalia		Arthropoda	Hexapoda		Insecta			Lepidoptera			Geometroidea	Geometridae	Larentiinae	Eupitheciini		Bosara		emarginaria				(Hampson, 1893)		*Breynia sp. (Euphorbiaceae)								P. Bell, pers. comm., in: Holloway 1997. The species has been reared in S. India.
	Animalia		Arthropoda	Hexapoda		Insecta			Lepidoptera			Geometroidea	Geometridae	Larentiinae	Eupitheciini		Collix		griseipalpis				Wileman, 1916		*Allophylus sp. (Sapindaceae)								Yunus & Ho 1980.
	Animalia		Arthropoda	Hexapoda		Insecta			Lepidoptera			Geometroidea	Geometridae	Larentiinae	Eupitheciini		Collix		griseipalpis	phaeochiton			Prout, 1932		*Ardisia sp. (Primulaceae)								Prout 1932.
	Animalia		Arthropoda	Hexapoda		Insecta			Lepidoptera			Geometroidea	Geometridae	Larentiinae	Eupitheciini		Collix		griseipalpis	phaeochiton			Prout, 1932		*Trigonostemon sp. (Euphorbiaceae)								Prout 1932.
	Animalia		Arthropoda	Hexapoda		Insecta			Lepidoptera			Geometroidea	Geometridae	Larentiinae	Eupitheciini		Gymnoscelis		pseudotibialis				Holloway, 1997		*?Hevea sp. (Euphorbiaceae)								Yunus & Ho 1980, in: Holloway 1997.
	Animalia		Arthropoda	Hexapoda		Insecta			Lepidoptera			Geometroidea	Geometridae	Larentiinae	Eupitheciini		Gymnoscelis		pseudotibialis				Holloway, 1997		*?Mangifera sp. (Anacardiaceae)								Yunus & Ho 1980, in: Holloway 1997.
	Animalia		Arthropoda	Hexapoda		Insecta			Lepidoptera			Geometroidea	Geometridae	Larentiinae	Eupitheciini		Pasiphila		chloerata				(Mabille, 1870)		*Prunus spp. (Rosaceae)								various references, in: Mironov 2003. A Palaearctic species.
	Animalia		Arthropoda	Hexapoda		Insecta			Lepidoptera			Geometroidea	Geometridae	Larentiinae	Eupitheciini		Pasiphila		debiliata				(Hübner, 1817)		*Vaccinium spp. (Ericaceae)								various references, in: Mironov 2003. A Palaearctic species.
	Animalia		Arthropoda	Hexapoda		Insecta			Lepidoptera			Geometroidea	Geometridae	Larentiinae	Eupitheciini		Pasiphila		rectangulata				(Linnaeus, 1758)		*Malus sp., Pyrus sp., Prunus spp., Crataegus sp., Amelanchier sp. (Rosaceae)								various references, in: Mironov 2003. A Palaearctic species.
	Animalia		Arthropoda	Hexapoda		Insecta			Lepidoptera			Geometroidea	Geometridae	Larentiinae	Eupitheciini		Pasiphila		urticae				(Hudson, 1939)		*Urtica ferox (Urticaceae)								Hudson 1939. A New Zealand species.
	Animalia		Arthropoda	Hexapoda		Insecta			Lepidoptera			Geometroidea	Geometridae	Larentiinae	Trichopterygini		Episteira		sp. Japan						Podocarpus sp.(Podocarpaceae)								Sugi 1987. Larval host-plant in Japan is Podocarpus sp.
	Animalia		Arthropoda	Hexapoda		Insecta			Lepidoptera			Geometroidea	Geometridae	Larentiinae	Trichopterygini		Sauris		eupitheciata				(Snellen, 1881)		*Loranthus sp. (Loranthaceae)								Holloway 1997. One Indian specimen was reared from Loranthus.
	Animalia		Arthropoda	Hexapoda		Insecta			Lepidoptera			Geometroidea	Geometridae	Larentiinae	Trichopterygini		Sauris		hirudinata				Guenée, 1858		*Alseodaphne sp. (Lauraceae)								P. Bell, pers. comm., in: Holloway 1997.
	Animalia		Arthropoda	Hexapoda		Insecta			Lepidoptera			Geometroidea	Geometridae	Larentiinae	Trichopterygini		Sauris		hirudinata				Guenée, 1858		*Lagerstroemia sp. (Lythraceae)								P. Bell, pers. comm., in: Holloway 1997.
	Animalia		Arthropoda	Hexapoda		Insecta			Lepidoptera			Geometroidea	Geometridae	Larentiinae	Trichopterygini		Sauris		interruptata				(Moore, 1888)		*Cinnamomum sp. (Lauraceae)								Holloway 1997. The species has been reared in the Andamans.
	Animalia		Arthropoda	Hexapoda		Insecta			Lepidoptera			Geometroidea	Geometridae	Larentiinae	Trichopterygini		Sauris		sp. Niue I.						*Ficus prolixa (Moraceae)								Dugdale 1980. A species from Niue Island.
	Animalia		Arthropoda	Hexapoda		Insecta			Lepidoptera			Geometroidea	Geometridae	Larentiinae	Xanthorhoini		Epyaxa		rosearia				(Doubleday, 1843)		*Nasturtium officinale (Brassicaceae)								Hudson 1898. A New Zealand species.
	Animalia		Arthropoda	Hexapoda		Insecta			Lepidoptera			Geometroidea	Geometridae	Larentiinae	Xanthorhoini		Xanthorhoe		liwagu				Holloway, 1997		*Brassica sp. (Cruciferae)								Yunus & Ho 1980, in: Holloway 1997.
	Animalia		Arthropoda	Hexapoda		Insecta			Lepidoptera			Geometroidea	Geometridae	Larentiinae	Xanthorhoini		Xanthorhoe		liwagu				Holloway, 1997		*Mentha sp. (Labiatae)								Singh, 1953, in: Holloway 1997.
	Animalia		Arthropoda	Hexapoda		Insecta			Lepidoptera			Geometroidea	Geometridae	Larentiinae	Unplaced to tribe		Aponotoreas		synclinalis				(Hudson, 1903)		Empodisma minus (Restionaceae)								B. Patrick, pers. comm., in: Craw 1986.
	Animalia		Arthropoda	Hexapoda		Insecta			Lepidoptera			Geometroidea	Geometridae	Larentiinae	Unplaced to tribe		Aponotoreas		dissimilis				(Philpott, 1914)		Dracophyllum sp. (Epacridaceae)								B. Patrick, pers. comm., in: Craw 1986.
	Animalia		Arthropoda	Hexapoda		Insecta			Lepidoptera			Geometroidea	Geometridae	Larentiinae	Unplaced to tribe		Eois		grataria				(Walker, 1861)		Mallotus sp. (Euphorbiaceae)								Singh, 1953, in: Holloway 1997.
	Animalia		Arthropoda	Hexapoda		Insecta			Lepidoptera			Geometroidea	Geometridae	Larentiinae	Unplaced to tribe		Eois		sp. S. America						Piper sp. (Piperaceae)								Strutzenberger & Fiedler 2011.

## Sheet: Materials
Taxon_Local_ID	typeStatus	catalogNumber	occurrenceDetails	occurrenceRemarks	recordNumber	recordedBy	individualID	individualCount	sex	lifeStage	reproductiveCondition	behavior	establishmentMeans	occurrenceStatus	preparations	disposition	otherCatalogNumbers	previousIdentifications	associatedMedia	associatedReferences	associatedOccurrences	associatedSequences	taxonID	scientificNameID	acceptedNameUsageID	parentNameUsageID	originalNameUsageID	nameAccordingToID	namePublishedInID	taxonConceptID	scientificName	acceptedNameUsage	parentNameUsage	originalNameUsage	nameAccordingTo	namePublishedIn	higherClassification	kingdom	phylum	class	order	family	genus	subgenus	specificEpithet	infraspecificEpithet	taxonRank	verbatimTaxonRank	scientificNameAuthorship
[truncated: 106 more columns]

## Sheet: ExternalLinks
Taxon_Local_ID	Link type	Link
